# Supplementary material for: A large-scale dataset reveals taxonomic and functional specificities of wild bee communities in urban habitats of Western Europe
Source: Sci Rep. 2022 Nov 7;12:18866. doi: 10.1038/s41598-022-21512-w (PMC9640672; doi:10.1038/s41598-022-21512-w)
Supplement: Supplementary file 2 — Supplementary Information 2. [file 41598_2022_21512_MOESM2_ESM.xlsx]

## Sheet: Sites location and urbanization
Cluster	Country	City	Longitude	Latitude	Proportion of impervious surfaces (500m)	Mean human population density (500m)
1	France	Annecy	6.08719	45.8799	74.8989	1167.34
2	France	Annecy	6.11326	45.901	100	6118.88
3	France	Annecy	6.09622	45.8982	100	2433.01
4	France	Annecy	6.09894	45.8894	100	2389.95
5	France	Annecy	6.10139	45.8796	90.8756	1824.03
6	France	Annecy	6.09061	45.8887	100	2087.24
7	France	Annecy	6.15222	45.9278	69.1189	2355.95
8	France	Annecy	6.14164	45.9083	99.2415	7281.79
9	France	Annecy	6.12667	45.8912	64.9658	221.545
10	France	Annecy	6.12756	45.905	88.5851	11172
11	France	Annecy	6.15272	45.9061	66.8586	1186.3
12	France	Épagny Metz-Tessy	6.10983	45.9293	71.4278	166.711
13	France	Annecy	6.13797	45.9288	39.4761	1152.57
14	France	Annecy	6.11331	45.9166	84.247	3346.68
15	France	Annecy	6.12192	45.8656	0	4.33333
16	France	Annecy	6.11585	45.9209	65.8573	819.288
17	France	Annecy	6.12689	45.8975	81.9852	7046.27
18	France	Annecy	6.13508	45.918	100	7185.6
19	France	Annecy	6.09978	45.9656	0	25.4744
20	France	Annecy	6.06667	45.8489	0	20.0513
21	France	Annecy	6.17056	45.9164	9.83442	261.481
22	France	Annecy	6.13097	45.9524	16.128	21.5063
23	France	Sorgues	4.82843	44.0318	0	33.1646
24	France	Bédarrides	4.92533	44.0366	0	65.1646
25	France	Avignon	4.87757	43.9132	46.1056	76.5625
26	France	Châteauneuf-du-Pape	4.83963	44.0432	0	27
27	France	Châteauneuf-du-Pape	4.86395	44.056	0	28.6962
28	France	Monteux	5.00178	44.0516	5.44194	71
29	France	Châteauneuf-du-Pape	4.8126	44.0707	0	29.5316
30	France	Courthézon	4.86865	44.0944	25.7992	547.861
31	France	Caderousse	4.77767	44.0991	0	69.7
32	France	Avignon	4.87888	43.9356	88.2986	4178.26
33	France	Morières-lès-Avignon	4.9153	43.9388	11.7138	225.808
34	France	Velleron	5.01397	43.9528	0.561059	103.846
35	France	Le Pontet	4.8759	43.958	71.9036	2328.05
36	France	Velleron	5.05032	43.9635	0.472057	35.2308
37	France	Avignon	4.8397	43.9786	0	42.0513
38	France	Le Pontet	4.86774	43.9794	54.7516	80
39	France	Pernes-les-Fontaines	5.06172	43.9901	73.7003	1225.63
40	France	Pernes-les-Fontaines	5.08397	43.987	0	26.026
41	France	Pernes-les-Fontaines	4.97967	43.9916	1.584	68.25
42	France	Pernes-les-Fontaines	5.00968	43.9968	0	66
43	France	Monteux	4.98337	44.0128	0	71
44	France	Pernes-les-Fontaines	5.08657	44.012	0	62.8101
45	France	Avignon	4.90832	43.9105	40.0005	28.7089
46	France	Bonnelles	2.02898	48.6189	85.646	1674.23
47	France	Le Mesnil-Saint-Denis	1.97293	48.729	0	36.875
48	France	Saint-Pierre-lès-Nemours	2.68606	48.2652	84.1679	2442.92
49	France	Paris	2.33859	48.845	58.7262	13871.7
50	France	Paris	2.3589	48.8454	52.0885	14043.8
51	France	Paris	2.33531	48.8188	100	13892.3
52	France	Thiverval-Grignon	1.94026	48.8416	16.708	195.234
53	France	Treuzy-Levelay	2.81257	48.2853	0	21.359
54	France	Versailles	2.09421	48.8058	92.0952	98.026
55	France	Saint-Pierre-lès-Nemours	2.66603	48.2825	10.5138	16.8375
56	France	Saint-Lambert	2.01824	48.7379	5.59679	47.2051
57	France	Versailles	2.13922	48.7908	33.1276	2813.21
58	France	Hyères	6.23184	42.997	0	4.74194
59	France	Hyères	6.23165	43.0085	0	15.629
60	France	Hyères	6.21594	43	0	20.4079
61	France	Hyères	6.18283	42.995	0	6.63462
62	France	Hyères	6.20292	42.9954	6.59803	167.637
63	France	Hyères	6.23524	43.0123	0	8.28261
64	France	Hyères	6.18386	43.0053	0	10.4483
65	France	Hyères	6.19594	42.9967	3.7545	108.649
66	France	Hyères	6.39922	42.9975	0	3
67	France	Hyères	6.39308	43.013	0	3
68	France	Hyères	6.38481	43.0087	0	3
69	France	La Croix-Valmer	6.60962	43.1815	0	0
70	France	Hyères	6.36192	43.0078	0	0
71	France	La Croix-Valmer	6.62044	43.1631	0	1.39024
72	France	La Croix-Valmer	6.60799	43.1739	0	0.882353
73	France	Hyères	6.44132	43.025	9.68607	602.848
74	France	La Croix-Valmer	6.6022	43.1836	29.1324	165.911
75	France	Hyères	6.44544	43.0173	13.9787	442.909
76	France	Hyères	6.43263	43.0101	0	0
77	France	Landange	6.96168	48.6647	3.7176	30.7403
78	France	Métairies-Saint-Quirin	7.01412	48.6421	4.48375	85.4286
79	France	Hattigny	6.93799	48.635	0	11
80	France	Nitting	7.03573	48.6739	24.4357	211.182
81	France	Sarraltroff	7.06552	48.7685	21.6638	234.241
82	France	Diane-Capelle	6.93669	48.729	24.7596	79.8354
83	France	Mittersheim	6.94769	48.8573	28.9885	115.975
84	France	Belles-Forêts	6.85898	48.8013	0	7.92
85	France	Mittersheim	6.96663	48.8562	0	6.94937
86	France	Fribourg	6.85885	48.7712	23.9975	23.557
87	France	Fénétrange	7.0249	48.8467	41.8121	395.077
88	France	Saint-Georges	6.92095	48.6656	0	12.85
89	France	Kerprich-aux-Bois	6.95698	48.7521	13.3775	50.1923
90	France	Haut-Clocher	7.00689	48.7445	0	25.9872
91	France	Oberstinzel	7.03074	48.7877	0.662705	14.7848
92	France	Kerprich-aux-Bois	6.95207	48.7375	0	16.443
93	France	Paris	2.38184	48.8359	83.5531	77.9873
94	France	Paris	2.37577	48.8335	83.3788	4455.77
95	France	Paris	2.38109	48.828	84.7097	4257.19
96	France	Paris	2.33158	48.8554	90.9958	20564.3
97	France	Paris	2.34589	48.8491	98.6597	26408.8
98	France	Santes	2.96694	50.5757	0	28.3377
99	France	Houplin-Ancoisne	2.98222	50.5745	45.5736	1509.08
100	France	Haubourdin	2.98028	50.5866	39.4054	50.641
101	France	Lille	3.04111	50.6453	42.7141	2038.88
102	France	Lille	3.0325	50.6181	100	8436.23
103	France	Lille	3.03583	50.636	79.1469	4937.06
104	France	Lille	3.07861	50.6267	100	4207.01
105	France	Lille	3.0675	50.6469	99.9823	8732.15
106	France	Lille	3.07361	50.6422	100	8875.66
107	France	Lille	3.02028	50.6266	100	2068.86
108	France	Lille	3.08042	50.6337	100	4476.04
109	France	Limonest	4.77347	45.8348	70.128	668.747
110	France	Sainte-Foy-lès-Lyon	4.78489	45.7379	59.3994	2034.52
111	France	Lyon	4.795	45.7703	98.2756	3597.08
112	France	Grigny	4.80055	45.6137	44.1588	1676.54
113	France	Francheville	4.73681	45.7406	37.4137	460.538
114	France	Marcy-l'Étoile	4.71048	45.7922	80.979	264.538
115	France	Meyzieu	5.00826	45.7671	100	2366.78
116	France	Saint-Romain-au-Mont-d'Or	4.83127	45.8304	24.4473	333.936
117	France	Lyon	4.85633	45.7844	75.522	406.886
118	France	Villeurbanne	4.91818	45.7565	100	5423.78
119	France	Villeurbanne	4.8798	45.7708	100	12393
120	France	Saint-Priest	4.94315	45.6964	84.4738	4574.52
121	France	Villeurbanne	4.88164	45.7882	55.5685	988.582
122	France	Lyon	4.82975	45.7719	98.9186	27076.9
123	France	Lyon	4.89439	45.7478	100	14264.5
124	France	Lyon	4.82219	45.7223	63.726	64.4198
125	France	Meyzieu	5.00107	45.8011	0	17.175
126	France	Cailloux-sur-Fontaines	4.90065	45.8727	0	33.5128
127	France	Feyzin	4.88261	45.6748	0	34.4304
128	France	Rillieux-la-Pape	4.898	45.8022	18.5223	567.385
129	France	Saint-Romain-au-Mont-d'Or	4.81267	45.8361	0	14.7692
130	France	Saint-Romain-au-Mont-d'Or	4.8243	45.8376	66.4535	1165.91
131	France	Saint-Genis-les-Ollières	4.72528	45.7572	97.2804	2201
132	France	Sainte-Foy-lès-Lyon	4.79933	45.731	100	3680.96
133	France	Meyzieu	4.9829	45.7951	0	49.3333
134	France	Sainte-Foy-lès-Lyon	4.80372	45.7411	100	3913
135	France	Sainte-Foy-lès-Lyon	4.79223	45.7439	98.3802	2953.7
136	France	Saint-Cyr-au-Mont-d'Or	4.79757	45.8411	0	37.4744
137	France	Limonest	4.77484	45.8115	94.0357	622.443
138	France	Limonest	4.77715	45.8177	49.5403	420.013
139	France	Lyon	4.79141	45.7889	100	4430.03
140	France	Lyon	4.80536	45.7872	74.3674	4554.61
141	France	Caluire-et-Cuire	4.85114	45.8011	92.0975	4886.14
142	France	Lyon	4.85288	45.7769	100	2877.77
143	France	Saint-Genis-Laval	4.79548	45.6952	85.9459	3353.09
144	France	Saint-Cyr-au-Mont-d'Or	4.8189	45.8257	46.9662	565.112
145	France	Feyzin	4.85632	45.6694	82.524	2130.53
146	France	Quincieux	4.77624	45.9159	56.6011	1086.05
147	France	Lyon	4.79469	45.7846	84.7587	5192.49
148	France	Dardilly	4.76028	45.8204	100	880.513
149	France	Caluire-et-Cuire	4.85819	45.807	65.3815	3470.01
150	France	Marcy-l'Étoile	4.7181	45.7908	92.9171	298.143
151	France	Marcy-l'Étoile	4.70501	45.7832	92.0519	1506.78
152	France	Vernaison	4.81184	45.6472	73.0205	1526.26
153	France	Saint-Didier-au-Mont-d'Or	4.7959	45.8252	65.7524	996.053
154	France	Francheville	4.74382	45.7298	68.466	1865.88
155	France	Lyon	4.87056	45.737	100	2621.2
156	France	Sainte-Foy-lès-Lyon	4.7999	45.7362	100	3825
157	France	Tassin-la-Demi-Lune	4.7773	45.7612	100	2724.92
158	France	Caluire-et-Cuire	4.83524	45.7871	99.5815	5996.73
159	France	Genay	4.84064	45.8974	86.3343	2020.7
160	France	Rillieux-la-Pape	4.90223	45.8491	0	30
161	France	Dardilly	4.752	45.8062	79.9291	1344.61
162	France	Lissieu	4.74258	45.8652	49.8073	737.487
163	France	Lyon	4.80516	45.7779	86.8283	731.646
164	France	Poleymieux-au-Mont-d'Or	4.80246	45.8574	66.4405	523.241
165	France	Couzon-au-Mont-d'Or	4.82913	45.8455	79.9757	1667.85
166	France	Curis-au-Mont-d'Or	4.81285	45.8664	0.452363	33.9231
167	France	Dardilly	4.75297	45.7971	36.0979	601.179
168	France	Dardilly	4.74088	45.8087	27.6918	463.688
169	France	Limonest	4.77979	45.8316	45.4479	401.684
170	France	Lyon	4.8357	45.7641	71.1595	19689
171	France	Lyon	4.83416	45.7753	93.4456	25666.1
172	France	Meyzieu	5.01249	45.7559	25.8225	922.256
173	France	La Tour-de-Salvagny	4.70127	45.8138	38.0541	334.262
174	France	Saint-Priest	4.93536	45.6943	98.4866	4854.11
175	France	Décines-Charpieu	4.95695	45.7681	100	3213.33
176	France	Lyon	4.8515	45.7688	100	27082.6
177	France	Lyon	4.85873	45.7671	100	21782.1
178	France	Lyon	4.84454	45.7712	87.1518	23653.2
179	France	Lyon	4.80554	45.7703	81.8806	109.2
180	France	Décines-Charpieu	4.96793	45.7764	74.2893	2855.38
181	France	Lyon	4.83371	45.7305	100	112
182	France	Couzon-au-Mont-d'Or	4.81216	45.8497	0.0110153	28.1266
183	France	Saint-Romain-au-Mont-d'Or	4.80846	45.8421	0	24.2267
184	France	Albigny-sur-Saône	4.82855	45.8563	38.4766	522.65
185	France	Quincieux	4.76164	45.9105	30.1119	41.25
186	France	Vaulx-en-Velin	4.93554	45.7959	48.5933	94.2308
187	France	Décines-Charpieu	4.96189	45.7908	27.6773	1104.35
188	France	Saint-Genis-Laval	4.78147	45.6936	32.9106	1073.52
189	France	Curis-au-Mont-d'Or	4.82506	45.8781	24.847	339.551
190	France	Irigny	4.81401	45.6841	21.1381	557.075
191	France	Irigny	4.80484	45.6668	5.2255	357.61
192	France	Quincieux	4.76752	45.9305	0	36.4872
193	France	Solaize	4.82088	45.6476	20.9314	86.2785
194	France	Rillieux-la-Pape	4.91377	45.8195	52.8949	94.4286
195	France	Vaulx-en-Velin	4.94207	45.7909	0	95
196	France	Saint-Genis-Laval	4.79147	45.6662	25.6085	981.949
197	France	Vénissieux	4.90219	45.7214	46.5704	679.513
198	France	Dardilly	4.76807	45.8129	100	469.38
199	France	Villeurbanne	4.8754	45.7828	89.8856	3171.38
200	France	Givors	4.77185	45.5836	61.5053	2245.16
201	France	Givors	4.73961	45.59	17.4226	62.9615
202	France	Lyon	4.8121	45.7627	51.251	5829.16
203	France	Lyon	4.81641	45.7722	85.0375	15934.3
204	France	Lyon	4.81999	45.7637	54.7419	7862.88
205	France	Saint-Priest	4.97204	45.6882	14.8033	1008.89
206	France	Meyzieu	5.00075	45.7932	5.11109	216.741
207	France	Saint-Didier-au-Mont-d'Or	4.79698	45.8337	10.81	198.716
208	France	Lyon	4.85362	45.7629	100	17269.5
209	France	Lyon	4.86212	45.7606	100	8034.2
210	France	Lyon	4.84704	45.7587	100	27424
211	France	Lyon	4.80271	45.7583	100	12658
212	France	Lyon	4.79591	45.7628	100	12499.2
213	France	Lyon	4.843	45.746	100	12302.1
214	France	Lyon	4.86145	45.7363	100	5580.77
215	France	Lyon	4.86885	45.7529	100	11354.5
216	France	Lyon	4.83823	45.7359	100	112
217	France	Lyon	4.85695	45.7567	100	6451.85
218	France	Villeurbanne	4.87563	45.7595	100	12488.4
219	France	Lyon	4.85928	45.743	100	5914.52
220	France	Lyon	4.87287	45.7418	100	7762.99
221	France	Lyon	4.85046	45.7486	100	8772.05
222	France	Lyon	4.83237	45.7401	97.7702	104.821
223	France	Vénissieux	4.85623	45.7238	100	6197.38
224	France	Lyon	4.85193	45.744	100	3284.22
225	France	Villeurbanne	4.8796	45.7559	100	16438.9
226	France	Lyon	4.8687	45.7454	100	12340.4
227	France	Marcy-l'Étoile	4.72569	45.7903	56.2122	10.7975
228	France	Grigny	4.80556	45.6271	12.0703	8.06494
229	France	Feyzin	4.83545	45.6746	18.6336	30.3875
230	France	Grigny	4.80538	45.6207	15.581	6.28571
231	France	Solaize	4.81648	45.6413	28.9479	78.2949
232	France	Marseille	5.37839	43.3055	100	11116.9
233	France	Marseille	5.39083	43.225	0	1.44156
234	France	Marseille	5.40142	43.3272	100	7025
235	France	Marseille	5.41714	43.3252	98.1373	6758.27
236	France	Marseille	5.4382	43.3313	80.912	5984.75
237	France	Marseille	5.39526	43.2804	100	7601.13
238	France	Marseille	5.38232	43.27	100	7025
239	France	Marseille	5.44504	43.2728	23.7212	1779.16
240	France	Marseille	5.37086	43.236	42.5991	2811.8
241	France	Marseille	5.41206	43.3376	100	7025
242	France	Marseille	5.5024	43.2949	69.2212	3619.64
243	France	Marseille	5.4683	43.2859	73.0664	4779.17
244	France	Marseille	5.35602	43.2147	0	0
245	France	Marseille	5.46	43.2314	0	0
246	France	Marseille	5.47806	43.2406	0	1.2
247	France	Marseille	5.46917	43.28	2.59743	273.701
248	France	Marseille	5.44	43.2564	18.9019	631.064
249	France	Marseille	5.40917	43.2158	0	0
250	France	Marseille	5.44056	43.2453	21.0279	1460.6
251	France	Marseille	5.34886	43.2278	8.68133	958.091
252	France	Marseille	5.3692	43.2264	5.93801	695.642
253	France	Marseille	5.4225	43.2414	16.5284	914.208
254	France	Marseille	5.48417	43.2161	0	0
255	France	Marseille	5.49611	43.2297	0	0.56
256	France	Marseille	5.44643	43.2344	30.5949	26.8831
257	France	Marseille	5.34284	43.2146	0	0
258	France	Marseille	5.34581	43.222	0	0
259	France	Marseille	5.37207	43.2098	0	0
260	France	Cassis	5.52167	43.2272	0	0
261	France	Marseille	5.42519	43.365	8.23817	456.169
262	France	Marseille	5.50124	43.2215	0	0
263	France	Marseille	5.45365	43.2411	0	1.25316
264	France	Marseille	5.4228	43.2181	0	0.113924
265	France	Marseille	5.39056	43.2342	0	2.08861
266	France	Marseille	5.44333	43.3392	100	4535.51
267	France	Marseille	5.37972	43.3278	100	5811.38
268	France	Marseille	5.42355	43.3138	100	7025
269	France	Marseille	5.3962	43.3052	100	12811
270	France	Marseille	5.37013	43.2896	89.2264	10235.2
271	France	Marseille	5.29625	43.269	0	0
272	France	Marseille	5.39145	43.2496	100	7025
273	France	Marseille	5.39842	43.2616	100	7025
274	France	Marseille	5.38202	43.2601	99.9478	3689.18
275	France	Marseille	5.35554	43.3549	79.9667	4128.1
276	France	Marseille	5.37025	43.2832	100	8050.37
277	France	Marseille	5.41995	43.2505	100	7025
278	France	Marseille	5.35872	43.2937	46.6276	10143.3
279	France	Le Pellerin	-1.74787	47.2024	29.8892	450.2
280	France	Ancenis-Saint-Géréon	-1.14033	47.3725	0	20.1282
281	France	Couëron	-1.7109	47.2091	53.576	1051.12
282	France	Guérande	-2.47325	47.3322	11.3788	165.513
283	France	La Chapelle-sur-Erdre	-1.55468	47.3107	66.4786	560.127
284	France	La Roche-sur-Yon	-1.38334	46.6668	0	80.8987
285	France	Pont-Saint-Martin	-1.54089	47.1271	0	38.5385
286	France	Mauves-sur-Loire	-1.40442	47.2952	0	39.8861
287	France	Nantes	-1.5439	47.2209	100	7948.64
288	France	Nantes	-1.48703	47.2275	0	23.8861
289	France	Rezé	-1.58756	47.193	73.6047	731.688
290	France	Saint-Herblain	-1.63145	47.197	90.0651	78.4615
291	France	Saint-Sébastien-sur-Loire	-1.49237	47.2138	17.8371	557.455
292	France	Vertou	-1.48338	47.1663	59.4028	1216.97
293	France	Saint-Étienne-de-Brillouet	-1.02041	46.5324	0	14
294	France	Thiré	-1.02867	46.5407	0	20.1538
295	France	Blain	-1.7291	47.4617	0	28.4872
296	France	Bouaye	-1.68089	47.1516	48.9931	313.1
297	France	Gétigné	-1.27256	47.0868	29.0626	549.785
298	France	Orvault	-1.58018	47.2475	54.9162	2536.62
299	France	Sautron	-1.68179	47.2699	54.7628	578.987
300	France	La Chapelle-sur-Erdre	-1.54008	47.2675	25.0904	211.282
301	France	La Roche-sur-Yon	-1.35779	46.6628	23.4719	44.1013
302	France	La Roche-sur-Yon	-1.36109	46.6501	0	59.65
303	France	Saint-Herblain	-1.63935	47.2464	0	45.7089
304	France	Saint-Lambert-la-Potherie	-0.671682	47.4819	32.1702	728.038
305	France	Angers	-0.55035	47.4584	100	6414.9
306	France	Beaucouzé	-0.633542	47.4736	97.2588	1619.47
307	France	Guémené-Penfao	-1.81075	47.6189	0	6.44304
308	France	La Roche-sur-Yon	-1.41484	46.6813	62.9415	2163.24
309	France	La Roche-sur-Yon	-1.40599	46.6692	100	1278.33
310	France	La Roche-sur-Yon	-1.41482	46.67	99.38	3043.05
311	France	Nantes	-1.54965	47.2175	99.7528	9976.77
312	France	Nantes	-1.57479	47.225	92.0746	6180.04
313	France	Nantes	-1.52624	47.2941	26.8273	2040.65
314	France	Nantes	-1.55909	47.2177	100	12787
315	France	La Roche-sur-Yon	-1.39154	46.6663	29.5546	85.8846
316	France	Mauves-sur-Loire	-1.38816	47.2921	33.0808	483.19
317	France	Nantes	-1.59678	47.2284	67.6073	3815.95
318	France	Angers	-0.609748	47.4576	69.4336	1589.88
319	France	Saint-Herblain	-1.61248	47.2404	63.1228	2406.86
320	France	Angers	-0.539808	47.4701	100	7881.28
321	France	Angers	-0.537802	47.483	100	4561.48
322	France	Mauves-sur-Loire	-1.40576	47.3099	0	44.3924
323	France	Le Cellier	-1.35506	47.317	15.9508	149.012
324	France	Mauves-sur-Loire	-1.40638	47.3054	0	46.1429
325	France	Nantes	-1.51023	47.2281	99.9973	3197.85
326	France	Saint-Herblain	-1.64513	47.1994	27.4149	904.468
327	France	Saint-Herblain	-1.6377	47.2558	23.2717	537.038
328	France	Saint-Lambert-la-Potherie	-0.701269	47.4861	0	33
329	France	Sainte-Luce-sur-Loire	-1.45934	47.2447	2.14251	19.557
330	France	Thouaré-sur-Loire	-1.44869	47.2707	82.3921	1328.1
331	France	Préfailles	-2.18696	47.1229	0	23.76
332	France	Sainte-Hermine	-1.04108	46.5689	0	21.519
333	France	Saint-Juire-Champgillon	-1.03244	46.5592	0	15.1646
334	France	Nantes	-1.51378	47.2413	100	4147.03
335	France	Bournezeau	-1.17103	46.6417	41.3953	314.885
336	France	La Ferrière	-1.31667	46.7032	0	48.4416
337	France	Nantes	-1.56572	47.2048	83.7733	130.821
338	France	Saint-Léger-les-Vignes	-1.72929	47.1324	28.1728	274.372
339	France	Piriac-sur-Mer	-2.62099	47.4115	0	0
340	France	Saint-Léger-de-Linières	-0.667806	47.4612	78.5711	847.962
341	France	Orvault	-1.61549	47.2654	3.15411	184.372
342	France	Guérande	-2.45625	47.319	15.2566	167.924
343	France	Bouguenais	-1.6472	47.19	15.7409	335.949
344	France	Nantes	-1.49075	47.2434	13.9179	349
345	France	Abbaretz	-1.5406	47.5597	77.3804	6
346	France	Basse-Goulaine	-1.48058	47.2189	0.0074778	19.443
347	France	La Roche-sur-Yon	-1.42679	46.6707	100	4735.84
348	France	Piriac-sur-Mer	-2.52197	47.3921	28.9867	288.703
349	France	Saint-Aignan-Grandlieu	-1.64762	47.1353	7.38482	125.823
350	France	Ancenis-Saint-Géréon	-1.12077	47.3694	0	19.9342
351	France	Ancenis-Saint-Géréon	-1.15416	47.3681	5.1104	41.5065
352	France	Angers	-0.578005	47.4707	41.0944	1743.01
353	France	Les Moutiers-en-Retz	-1.98357	47.0328	0	43.5556
354	France	Les Moutiers-en-Retz	-1.98604	47.0385	0	26
355	France	Pornic	-2.06617	47.0989	14.4976	263.789
356	France	Les Moutiers-en-Retz	-1.99477	47.0505	2.35242	39.4615
357	France	Vertou	-1.48433	47.1344	0	22.8987
358	France	Vertou	-1.47485	47.1258	1.61611	15.0128
359	France	Piriac-sur-Mer	-2.50055	47.4029	29.7496	223.595
360	France	Carquefou	-1.49791	47.2991	79.6007	1086.4
361	France	Saint-Léger-les-Vignes	-1.73246	47.1405	22.7602	276.04
362	France	Ancenis-Saint-Géréon	-1.16808	47.3958	0	30.04
363	France	Ancenis-Saint-Géréon	-1.16991	47.3836	26.2078	40.7722
364	France	Rezé	-1.5251	47.1635	18.013	301.846
365	France	Carquefou	-1.49942	47.2958	89.0209	1494.35
366	France	Saint-Denis-sur-Loire	1.38584	47.6195	12.1448	129.342
367	France	La Chaussée-Saint-Victor	1.35905	47.5977	46.4357	123.333
368	France	Blois	1.30978	47.5711	55.1305	1324
369	France	Blois	1.33196	47.5828	74.7283	2423.48
370	France	La Chaussée-Saint-Victor	1.36804	47.604	13.787	25.1282
371	France	Blois	1.344	47.5905	63.5	2352.62
372	France	Saint-Jean-de-la-Ruelle	1.86767	47.896	52.4247	1978.18
373	France	Bou	2.03591	47.8748	8.44733	163.633
374	France	Chécy	2.02398	47.8868	25.3252	73.5128
375	France	Chaingy	1.79208	47.8664	0.00953994	14.1266
376	France	Orléans	1.90048	47.8978	65.2973	4032.61
377	France	La Chapelle-Saint-Mesmin	1.84165	47.8859	37.1308	1016.91
378	France	Saint-Ay	1.75144	47.854	20.0093	121.244
379	France	Saint-Jean-de-Braye	1.95339	47.9041	63.7296	1408.65
380	France	Orléans	1.93261	47.9007	66.4516	2945.17
381	France	Orléans	1.88321	47.8977	57.6755	2863.61
382	France	Combleux	1.98096	47.902	26.7981	546.103
383	France	La Ville-aux-Dames	0.767772	47.4048	9.06803	66.0779
384	France	La Riche	0.620262	47.3813	35.946	61.039
385	France	Saint-Genouph	0.603334	47.3794	25.5253	435.924
386	France	La Riche	0.643778	47.3882	29.6876	877.8
387	France	Saint-Genouph	0.569897	47.3734	0	22.9487
388	France	Vouvray	0.807989	47.403	0	18.5625
389	France	Tours	0.672856	47.3954	43.5577	4213.89
390	France	La Riche	0.659632	47.3926	61.8689	1762.24
391	France	Saint-Pierre-des-Corps	0.709589	47.3971	54.7074	2109.55
392	France	Tours	0.689263	47.3975	51.9488	6160.49
393	France	Saint-Pierre-des-Corps	0.735177	47.4002	50.6137	2450.5
394	France	Saint-Pierre-des-Corps	0.719975	47.397	53.8146	2673.27
395	France	Fontainebleau	2.7289	48.4206	43.8396	2246.68
396	France	Saint-Pierre-lès-Nemours	2.6781	48.2867	36.6519	305.684
397	Belgium	Mons	4.05995	50.4499	9.8351	148.641
398	Belgium	Mons	4.04435	50.4549	37.472	761.423
399	Belgium	Mons	4.03955	50.4641	76.3528	1243.9
400	Belgium	Mons	4.00753	50.472	63.2009	1022.54
401	Belgium	Mons	4.01261	50.4552	8.27835	138.872
402	Belgium	Mons	3.99149	50.4531	49.4878	1026.18
403	Belgium	Mons	3.96726	50.4449	43.587	1128.87
404	Belgium	Mons	4.02023	50.4944	33.0252	796.253
405	Belgium	Mons	3.96594	50.4965	5.69565	6.89873
406	Belgium	Mons	3.97933	50.4758	38.0821	37.4675
407	Belgium	Mons	3.96377	50.4745	52.1031	1154.46
408	Belgium	Mons	3.93482	50.4742	39.5006	808.231
409	Belgium	Mons	3.90721	50.4755	97.2413	1885.83
410	Belgium	Mons	3.88506	50.4978	0	2.88608
411	Belgium	Mons	3.9379	50.4408	58.563	976
412	Belgium	Mons	3.91674	50.4417	67.6711	1266.73
413	Belgium	Mons	3.88996	50.4306	60.5099	1384.5
414	Belgium	Mons	3.88584	50.4563	55.0746	819.103
415	Belgium	Mons	3.91497	50.4618	12.6324	259.975
416	Belgium	Mons	3.97955	50.4328	0.265847	55.575
417	Belgium	Mons	3.98136	50.4237	21.2453	418.312
418	Belgium	Mons	3.94771	50.4204	59.7027	1259.95
419	Belgium	Mons	3.96992	50.4159	22.5658	474.633
420	Belgium	Mons	3.98713	50.3953	56.6071	1052.74
421	Belgium	Mons	4.01254	50.4061	36.9568	704.351
422	Belgium	Mons	4.00565	50.4134	55.0488	183.26
423	Belgium	Mons	3.95476	50.4634	97.1927	1786.35
424	Belgium	Mons	3.95158	50.4585	93.5767	1605.32
425	Belgium	Mons	3.9495	50.4535	100	1866.01
426	Belgium	Mons	3.95007	50.4469	99.3695	2101
427	Belgium	Mons	3.95807	50.4459	89.0379	1898.9
428	Belgium	Mons	3.96348	50.4523	96.628	2075.74
429	France	Assenoncourt	6.79228	48.7594	0	10.1899
430	France	Fribourg	6.87377	48.7852	0	4.79747
431	France	Assenoncourt	6.83033	48.7647	0	7.34615
432	France	Lindre-Basse	6.75395	48.8009	12.666	80.026
433	France	Mulcey	6.67085	48.7991	6.2791	43.2152
434	France	Saint-Médard	6.62344	48.7936	0	19.0909
435	France	Puttigny	6.54321	48.841	0	13.8148
436	France	Amelécourt	6.51488	48.8262	14.1622	323.667
437	France	Juvelize	6.65159	48.7507	0	14.7722
438	France	Albestroff	6.8941	48.9225	0	10.0759
439	France	Loudrefing	6.86848	48.8472	0.715737	9.88608
440	France	Guéblange-lès-Dieuze	6.70654	48.7689	0	30.3625
441	France	Bourdonnay	6.74188	48.74	0	13.5063
442	France	Guébestroff	6.72028	48.8268	24.7007	26.7
443	France	Lagarde	6.73886	48.6957	0	18.0127
444	France	Azoudange	6.82176	48.7277	0	5.02469
445	France	Loudrefing	6.89507	48.8725	0	11.3165
446	France	Mittersheim	6.95614	48.8748	0	9.4875
447	France	Lagarde	6.71903	48.69	0.233229	19.7949
448	France	Insviller	6.90958	48.8941	0	14.7848
449	France	Vergaville	6.71878	48.8464	0	10.6795
450	France	Zommange	6.79963	48.8197	0	6.05
451	France	Rorbach-lès-Dieuze	6.85257	48.8249	0	13.3125
452	France	Fribourg	6.92945	48.7837	0	6.20779
453	France	Wuisse	6.69499	48.8612	0	0.675
454	France	Fénétrange	6.98067	48.8515	0	3
455	France	Réchicourt-le-Château	6.83972	48.6851	0	9.5641
456	France	Ommeray	6.69205	48.7151	0	12.7848
457	France	Château-Voué	6.62208	48.8473	0	19.7625
458	France	Xanrey	6.60352	48.7632	0	13
459	Switzerland	Genève	6.13635	46.2147	100	22624
460	Switzerland	Genève	6.13087	46.2381	47.83	1165
461	Switzerland	Genève	6.12894	46.2249	100	6958
462	Switzerland	Genève	6.09419	46.2051	48.0326	7106
463	Switzerland	Genève	6.11866	46.2118	100	13827
464	Switzerland	Genève	6.13056	46.218	100	12633
465	Switzerland	Genève	6.16477	46.2058	51.8597	14971
466	Switzerland	Genève	6.14947	46.2186	51.6225	10729.5
467	France	Brochon	4.94601	47.2403	0	5.48718
468	France	Gevrey-Chambertin	4.93721	47.2202	0	4.96154
469	France	Vals-des-Tilles	5.08045	47.7149	0	0.853333
470	France	Vals-des-Tilles	5.09514	47.7138	0	0.717949
471	France	Gevrey-Chambertin	4.95018	47.2346	0	2.66667
472	France	Gevrey-Chambertin	4.9374	47.2258	0	4.92308
473	France	Gevrey-Chambertin	4.94774	47.2274	0	7.10127
474	France	Brochon	4.95405	47.2413	0	1.5625
475	France	Gevrey-Chambertin	4.932	47.2275	0	4.02564
476	France	Remoray-Boujeons	6.25518	46.7676	0	15.4744
477	France	Labergement-Sainte-Marie	6.27293	46.7839	0	6.29114
478	France	Vals-des-Tilles	5.08744	47.7168	0	0
479	France	Le Grand-Lemps	5.41499	45.4217	0	20.3205
480	France	Cléron	6.10786	47.0739	0	2.1375
481	France	Cléron	6.10061	47.0844	0	13.7089
482	France	Cléron	6.08944	47.0936	0	5.81481
483	France	Labergement-Sainte-Marie	6.25684	46.7611	0	3.26582
484	France	Le Cannet-des-Maures	6.39512	43.3276	0	3.09333
485	France	Le Cannet-des-Maures	6.39849	43.3601	0	10.5926
486	France	Vidauban	6.46297	43.3725	0	9.4026
487	France	Remoray-Boujeons	6.2533	46.7643	0	15.962
488	France	Labergement-Sainte-Marie	6.27277	46.7724	43.7735	115.81
489	France	Cléron	6.10164	47.0786	0	5.51948
490	France	Cléron	6.08636	47.094	0	6.80519
491	France	Abriès-Ristolas	7.00148	44.7297	0	0
492	France	Abriès-Ristolas	7.00688	44.7266	0	0
493	France	Le Grand-Lemps	5.41104	45.4239	0	14.8101
494	France	Le Grand-Lemps	5.40861	45.4271	0	22.325
495	France	Labergement-Sainte-Marie	6.25204	46.7722	0	14.3038
496	France	Abriès-Ristolas	6.97842	44.7697	0	13.7821
497	France	Abriès-Ristolas	6.99535	44.7496	0	11.2179
498	France	Châbons	5.4159	45.4268	0	31.7949
499	France	Châbons	5.41223	45.4345	0	45.9375
500	France	Gevrey-Chambertin	4.9329	47.2232	0	4.34177
501	France	Le Luc	6.35007	43.3596	5.85838	0.192308
502	France	Le Cannet-des-Maures	6.38099	43.3256	0	0.55
503	France	Abriès-Ristolas	7.02009	44.7165	0	0
504	France	Abriès-Ristolas	7.0413	44.7045	0	0
505	France	Abriès-Ristolas	7.02999	44.71	0	0
506	France	Gevrey-Chambertin	4.95747	47.2321	0	15.557
507	France	Châbons	5.41191	45.4317	0	40.716
508	France	Le Cannet-des-Maures	6.42815	43.3433	0	10.1154
509	France	Brochon	4.96025	47.2425	4.50927	4.59494
510	France	Le Cannet-des-Maures	6.3948	43.3578	0	16.1728
511	France	Vidauban	6.46396	43.378	0	0.202532
512	France	Le Cannet-des-Maures	6.42345	43.3332	0	6.35065
513	France	Labergement-Sainte-Marie	6.26842	46.7868	0	8.98701
514	France	Labergement-Sainte-Marie	6.26227	46.7628	0	5.08861
515	France	Vidauban	6.43714	43.3669	0	0
516	France	Labergement-Sainte-Marie	6.26412	46.7794	0	4.53165
517	France	Labergement-Sainte-Marie	6.25711	46.7709	0	9.6125
518	France	Le Cannet-des-Maures	6.3922	43.3227	0	2.42308
519	France	Labergement-Sainte-Marie	6.2734	46.7688	63.1417	178.474
520	France	Labergement-Sainte-Marie	6.26564	46.7834	0	5.625
521	France	Cléron	6.09368	47.0847	0	1.96296
522	France	Chassagne-Saint-Denis	6.09436	47.0925	0	4.14103
523	France	Le Cannet-des-Maures	6.3994	43.3375	0	5.90909
524	France	Vidauban	6.43285	43.3588	0	1.30769
525	France	Les Mayons	6.36291	43.3289	0	0
526	France	Abriès-Ristolas	7.00116	44.7341	0	0
527	France	Labergement-Sainte-Marie	6.25575	46.7752	0	6.3625
528	France	Les Mayons	6.35908	43.3395	0	4.88608
529	France	Les Mayons	6.3492	43.3276	0	3.07595
530	France	Abriès-Ristolas	7.01437	44.7224	0	0
531	France	Remoray-Boujeons	6.23343	46.7691	0	30.3418
532	France	Le Cannet-des-Maures	6.41525	43.3315	0	4.23077

## Sheet: Associated studies
Sites	Country	Associated peer-reviewed study, report or personnal communication, if available	DOI/HAL number/PhD access, when available	Capture methods	Periods of catching
1 to 22	France	personnal communication from Colin Van Reeth		Nets	2019 & 2020
23 to 45	France	Pers. Comm. from Bernard Vaissière, Laurent Guilbaud & Mickaël Henry (BIO2M project)		Pan traps	2009 & 2010
46 to 57; 395; 396	France	Geslin et al., 2016; Zaninotto et al., 2020 ; Zaninotto et al., 2021	doi: 10.1002/ece3.2374 ; DOI: 10.1002/ece3.6794 ; https://doi.org/10.3390/insects12030199	Nets and pan traps	2011 & 2016
58 to 76	France	Lepart & Napoléone, 2010	Lepart J. & Napoléone C., 2010. Biodiversité, mutations agricoles et dynamique des paysages méditerranéens sous influence urbaine – Rapport d’étude Programme DIVA2-BIO2M, convention INRA-CNRS-MEDDAT n°0001077, 79p.	Nets and pan traps	2004, 2007, 2008 & 2017
78 to 92	France	Goulnik et al., 2019, PhD thesis	available at : http://www.theses.fr/2019LORR0297	Nets	2017
93 to 97	France	Ropars et al., 2017	https://halshs.archives-ouvertes.fr/halshs-01686939	Pan traps	2014 & 2015
98 to 108	France	Fisogni et al., 2020	doi: 10.1111/oik.07274	Nets and pan traps	2017
109 to 231	France	Fortel et al., 2014; Fortel et al., 2016 & pers. comm. from Hugues Mouret and Arthropologia	10.1371/journal.pone.0104679 ; DOI:10.1007/s10841-016-9857-y	Nets, pan and Malaise's traps	2002 to 2020
232 to 278	France	Ropars et al., 2019; Ropars et al., 2020; Lucie Schurr and Benoît Geslin pers. comm.	https://doi.or g/10.1371/journal.pone.0222316 ; https://doi.org/10.1016/j.actao.2020.103546	Nets and pan traps	2016 to 2018
279 to 365	France	Le Féon et al., 2020	https://doi.org/10.47446/OSMIA8.5	Nets	2014 to 2018
366 to 394	France	Villalta et al., 2021; Villalta et al., 2022	https://doi.org/10.1038/s41598-021-83631-0 ; https://doi.org/10.1016/j.scitotenv.2022.154926	Nets and pan traps	2017 & 2018
397 to 428	Belgium	William Fiordaliso & Denis Michez pers. comm.		Nets	2019
429 to 458	France	Van Reeth et al., 2017, PhD thesis	available at : https://www.theses.fr/2017LORR0311	Pan traps	2015 & 2016
459 to 467	Switzerland	Charlène Heiniger & HEPIA pers. comm.		Nets and Malaise's traps	2017 to 2019
467 to 532	France	Nature reserves network pers. comm.; Leclercq, 2019 (M2 internship report)	http://www.rnnmassane.fr/wp-content/uploads/2017/09/T108.pdf; available at : https://www.reserves-naturelles.org/sites/default/files/news/rapport_vincent_leclercq_rnf_agencedeleau_vfinale.pdf	Nets, pan and Malaise's traps	2009 to 2019, varying between natural reserve

## Sheet: Species traits
Species	Parasitism	Diet	Sociality	ITD	Nesting
Aglaoapis tridentata	parasite	no_info	Parasite	no_info	parasite
Amegilla albigena	noparasite	generalist	Solitary	large	below
Amegilla fasciata	noparasite	no_info	Solitary	no_info	below
Amegilla garrula	noparasite	no_info	Solitary	large	below
Amegilla magnilabris	noparasite	no_info	Solitary	no_info	below
Amegilla quadrifasciata	noparasite	generalist	Solitary	large	below
Ammobates punctatus	parasite	no_info	Parasite	small	parasite
Andrena aeneiventris	noparasite	generalist	Solitary	small	below
Andrena agilissima	noparasite	specialist	Social	large	below
Andrena albopunctata	noparasite	generalist	Solitary	large	below
Andrena alfkenella	noparasite	generalist	Solitary	small	below
Andrena allosa	noparasite	generalist	Solitary	small	below
Andrena alutacea	noparasite	specialist	Solitary	no_info	below
Andrena amieti	noparasite	generalist	Solitary	no_info	below
Andrena ampla	noparasite	specialist	Solitary	no_info	below
Andrena angustior	noparasite	generalist	Solitary	small	below
Andrena anthrisci	noparasite	generalist	Solitary	small	below
Andrena apicata	noparasite	specialist	Solitary	large	below
Andrena argentata	noparasite	generalist	Solitary	small	below
Andrena avara	noparasite	no_info	Solitary	small	below
Andrena barbareae	noparasite	generalist	Solitary	large	below
Andrena barbilabris	noparasite	generalist	Solitary	large	below
Andrena bicolor	noparasite	generalist	Solitary	small	below
Andrena bimaculata	noparasite	generalist	Solitary	large	below
Andrena bucephala	noparasite	generalist	Social	large	below
Andrena chrysopyga	noparasite	generalist	Solitary	large	below
Andrena chrysosceles	noparasite	generalist	Solitary	small	below
Andrena cineraria	noparasite	generalist	Solitary	large	below
Andrena cinerea	noparasite	specialist	Solitary	small	below
Andrena colletiformis	noparasite	generalist	Solitary	small	below
Andrena combinata	noparasite	generalist	Solitary	large	below
Andrena congruens	noparasite	generalist	Solitary	large	below
Andrena curtula	noparasite	generalist	Solitary	no_info	below
Andrena curvungula	noparasite	specialist	Solitary	large	below
Andrena decipiens	noparasite	generalist	Solitary	large	below
Andrena distinguenda	noparasite	specialist	Solitary	small	below
Andrena dorsata	noparasite	generalist	Solitary	small	below
Andrena erythrocnemis	noparasite	specialist	Solitary	large	below
Andrena fabrella	noparasite	no_info	no_info	small	below
Andrena falsifica	noparasite	generalist	Solitary	small	below
Andrena ferox	noparasite	generalist	Social	large	below
Andrena flavilabris	noparasite	generalist	Solitary	no_info	below
Andrena flavipes	noparasite	generalist	Solitary	large	below
Andrena florea	noparasite	specialist	Solitary	large	below
Andrena floricola	noparasite	specialist	Solitary	small	below
Andrena florivaga	noparasite	generalist	Solitary	small	below
Andrena freygessneri	noparasite	generalist	Solitary	no_info	below
Andrena fucata	noparasite	generalist	Solitary	large	below
Andrena fulva	noparasite	generalist	Solitary	large	below
Andrena fulvago	noparasite	specialist	Solitary	large	below
Andrena fulvata	noparasite	generalist	Solitary	small	below
Andrena fulvida	noparasite	generalist	Solitary	large	below
Andrena fuscipes	noparasite	specialist	Solitary	large	below
Andrena granulosa	noparasite	specialist	Solitary	large	below
Andrena gravida	noparasite	generalist	Solitary	large	below
Andrena haemorrhoa	noparasite	generalist	Solitary	large	below
Andrena hattorfiana	noparasite	specialist	Solitary	large	below
Andrena helvola	noparasite	generalist	Solitary	large	below
Andrena hesperia	noparasite	specialist	Solitary	small	below
Andrena humilis	noparasite	specialist	Solitary	large	below
Andrena impunctata	noparasite	generalist	no_info	small	below
Andrena intermedia	noparasite	specialist	Solitary	small	below
Andrena labialis	noparasite	specialist	Solitary	large	below
Andrena labiata	noparasite	generalist	Solitary	small	below
Andrena lagopus	noparasite	specialist	Solitary	large	below
Andrena lathyri	noparasite	specialist	Solitary	large	below
Andrena leucolippa	noparasite	no_info	Solitary	no_info	below
Andrena livens	noparasite	specialist	Solitary	large	below
Andrena marginata	noparasite	specialist	Solitary	small	below
Andrena minutula	noparasite	generalist	Solitary	small	below
Andrena minutuloides	noparasite	generalist	Solitary	small	below
Andrena mitis	noparasite	specialist	Solitary	large	below
Andrena montana	noparasite	generalist	Solitary	small	below
Andrena morio	noparasite	generalist	Solitary	large	below
Andrena nana	noparasite	generalist	Solitary	small	below
Andrena nigroaenea	noparasite	generalist	Solitary	large	below
Andrena nigroolivacea	noparasite	specialist	Solitary	large	below
Andrena nitida	noparasite	generalist	Solitary	large	below
Andrena nitidiuscula	noparasite	specialist	Solitary	small	below
Andrena nitidula	noparasite	no_info	Solitary	large	below
Andrena niveata	noparasite	specialist	Solitary	small	below
Andrena orbitalis	noparasite	no_info	no_info	small	below
Andrena ovatula	noparasite	generalist	Solitary	large	below
Andrena pandellei	noparasite	specialist	Solitary	large	below
Andrena panurgina	noparasite	no_info	Solitary	small	below
Andrena paucisquama	noparasite	specialist	Solitary	large	below
Andrena pellucens	noparasite	generalist	Solitary	small	below
Andrena pilipes	noparasite	generalist	Solitary	large	below
Andrena potentillae	noparasite	specialist	Solitary	small	below
Andrena praecox	noparasite	specialist	Solitary	large	below
Andrena producta	noparasite	specialist	Solitary	no_info	below
Andrena proxima	noparasite	specialist	Solitary	small	below
Andrena pusilla	noparasite	generalist	Solitary	small	below
Andrena ranunculi	noparasite	no_info	Solitary	small	below
Andrena rhenana	noparasite	specialist	Solitary	large	below
Andrena rosae	noparasite	generalist	Solitary	large	below
Andrena rufizona	noparasite	specialist	Solitary	large	below
Andrena rufula	noparasite	generalist	no_info	large	below
Andrena saxonica	noparasite	specialist	Solitary	small	below
Andrena schencki	noparasite	generalist	Solitary	large	below
Andrena scotica	noparasite	generalist	Social	large	below
Andrena semilaevis	noparasite	generalist	Solitary	small	below
Andrena senecionis	noparasite	specialist	Solitary	large	below
Andrena similis	noparasite	specialist	Solitary	large	below
Andrena simontornyella	noparasite	generalist	no_info	small	below
Andrena spreta	noparasite	generalist	Solitary	small	below
Andrena strohmella	noparasite	generalist	Solitary	small	below
Andrena subopaca	noparasite	generalist	Solitary	small	below
Andrena synadelpha	noparasite	generalist	Solitary	large	below
Andrena tarsata	noparasite	specialist	Solitary	small	below
Andrena tenuistriata	noparasite	no_info	Solitary	small	below
Andrena thoracica	noparasite	generalist	Solitary	large	below
Andrena tibialis	noparasite	generalist	Solitary	large	below
Andrena trimmerana	noparasite	generalist	Solitary	large	below
Andrena truncatilabris	noparasite	specialist	Solitary	large	below
Andrena tscheki	noparasite	specialist	Solitary	large	below
Andrena vaga	noparasite	specialist	Solitary	large	below
Andrena varians	noparasite	generalist	Solitary	large	below
Andrena ventralis	noparasite	specialist	Solitary	small	below
Andrena ventricosa	noparasite	generalist	Solitary	small	below
Andrena verticalis	noparasite	no_info	no_info	small	below
Andrena villipes	noparasite	no_info	Solitary	no_info	below
Andrena viridescens	noparasite	specialist	Solitary	small	below
Andrena vulpecula	noparasite	specialist	Solitary	small	below
Andrena wilkella	noparasite	generalist	Solitary	large	below
Anthidiellum strigatum	noparasite	generalist	Solitary	large	above
Anthidium diadema	no_info	specialist	Solitary	large	no_info
Anthidium florentinum	noparasite	generalist	Solitary	large	above
Anthidium loti	noparasite	generalist	Solitary	large	above
Anthidium manicatum	noparasite	generalist	Solitary	large	above
Anthidium montanum	noparasite	specialist	Solitary	large	below
Anthidium oblongatum	noparasite	generalist	Solitary	large	above
Anthidium punctatum	noparasite	generalist	Solitary	large	above
Anthidium septemspinosum	no_info	generalist	Solitary	large	no_info
Anthophora affinis	noparasite	generalist	Solitary	no_info	below
Anthophora atriceps	noparasite	no_info	Solitary	no_info	below
Anthophora atroalba	no_info	no_info	Solitary	large	no_info
Anthophora bimaculata	noparasite	generalist	Solitary	large	below
Anthophora crassipes	noparasite	generalist	Solitary	no_info	below
Anthophora dispar	noparasite	generalist	Solitary	large	below
Anthophora femorata	noparasite	no_info	Solitary	no_info	below
Anthophora fulvitarsis	noparasite	specialist	Solitary	large	below
Anthophora furcata	noparasite	specialist	Solitary	large	above
Anthophora mucida	noparasite	generalist	Solitary	large	below
Anthophora plumipes	noparasite	generalist	Solitary	large	below
Anthophora pubescens	noparasite	generalist	Solitary	no_info	below
Anthophora quadrimaculata	noparasite	generalist	Solitary	large	below
Anthophora retusa	noparasite	generalist	Solitary	large	below
Anthophora salviae	noparasite	generalist	Solitary	large	below
Biastes brevicornis	parasite	no_info	Parasite	small	parasite
Bombus barbutellus	parasite	no_info	Parasite	large	parasite
Bombus bohemicus	parasite	no_info	Parasite	large	parasite
Bombus campestris	parasite	no_info	Parasite	large	parasite
Bombus confusus	noparasite	generalist	Social	large	above
Bombus flavidus	parasite	no_info	Parasite	large	parasite
Bombus gr. terrestris	noparasite	generalist	Social	large	below
Bombus hortorum	noparasite	generalist	Social	large	below
Bombus humilis	noparasite	generalist	Social	large	below
Bombus hypnorum	noparasite	generalist	Social	large	above
Bombus jonellus	noparasite	generalist	Social	large	above
Bombus lapidarius	noparasite	generalist	Social	large	below
Bombus mesomelas	noparasite	generalist	Social	large	below
Bombus monticola	noparasite	generalist	Social	large	below
Bombus mucidus	noparasite	generalist	Social	no_info	below
Bombus muscorum	noparasite	generalist	Social	large	above
Bombus norvegicus	parasite	no_info	Parasite	large	parasite
Bombus pascuorum	noparasite	generalist	Social	large	below
Bombus pratorum	noparasite	generalist	Social	large	below
Bombus pyrenaeus	noparasite	generalist	Social	large	no_info
Bombus quadricolor	parasite	no_info	Parasite	large	parasite
Bombus ruderarius	noparasite	generalist	Social	large	above
Bombus ruderatus	noparasite	generalist	Social	large	below
Bombus rupestris	parasite	no_info	Parasite	large	parasite
Bombus sichelii	noparasite	generalist	Social	large	no_info
Bombus soroeensis	noparasite	generalist	Social	large	below
Bombus sylvarum	noparasite	generalist	Social	large	above
Bombus sylvestris	parasite	no_info	Parasite	large	parasite
Bombus vestalis	parasite	no_info	Parasite	large	parasite
Bombus veteranus	noparasite	generalist	Social	large	above
Bombus wurflenii	noparasite	generalist	Social	large	below
Ceratina callosa	noparasite	generalist	Solitary	small	above
Ceratina chalcites	noparasite	generalist	Solitary	large	above
Ceratina chalybea	noparasite	generalist	Solitary	large	above
Ceratina cucurbitina	noparasite	generalist	Solitary	small	above
Ceratina cyanea	noparasite	generalist	Solitary	small	above
Ceratina dallatorreana	noparasite	generalist	Solitary	small	above
Ceratina dentiventris	noparasite	generalist	Solitary	small	above
Ceratina gravidula	noparasite	generalist	Solitary	large	above
Ceratina mocsaryi	noparasite	generalist	Solitary	small	above
Ceratina nigrolabiata	noparasite	generalist	Solitary	small	above
Ceratina parvula	noparasite	generalist	Solitary	small	above
Ceylalictus variegatus	noparasite	generalist	Social	small	below
Chelostoma campanularum	noparasite	specialist	Solitary	small	above
Chelostoma distinctum	noparasite	specialist	Solitary	small	above
Chelostoma florisomne	noparasite	specialist	Solitary	small	above
Chelostoma foveolatum	noparasite	specialist	Solitary	small	above
Chelostoma mocsaryi	noparasite	specialist	Solitary	no_info	above
Chelostoma rapunculi	noparasite	specialist	Solitary	small	above
Coelioxys afer	parasite	no_info	Parasite	large	parasite
Coelioxys aurolimbatus	parasite	no_info	Parasite	large	parasite
Coelioxys brevis	parasite	no_info	Parasite	small	parasite
Coelioxys conoideus	parasite	no_info	Parasite	large	parasite
Coelioxys echinatus	parasite	no_info	Parasite	no_info	parasite
Coelioxys elongatus	parasite	no_info	Parasite	large	parasite
Coelioxys inermis	parasite	no_info	Parasite	large	parasite
Coelioxys mandibularis	parasite	no_info	Parasite	large	parasite
Coelioxys obtusus	parasite	no_info	Parasite	no_info	parasite
Coelioxys quadridentatus	parasite	no_info	Parasite	large	parasite
Coelioxys rufescens	parasite	no_info	Parasite	large	parasite
Colletes abeillei	noparasite	specialist	Solitary	large	below
Colletes albomaculatus	noparasite	generalist	Solitary	large	below
Colletes brevigena	noparasite	generalist	Solitary	large	below
Colletes collaris	noparasite	specialist	Solitary	large	below
Colletes cunicularius	noparasite	generalist	Solitary	large	below
Colletes daviesanus	noparasite	specialist	Solitary	large	below
Colletes eous	noparasite	generalist	Solitary	large	below
Colletes floralis	noparasite	generalist	Solitary	large	below
Colletes fodiens	noparasite	specialist	Solitary	large	below
Colletes foveolaris	noparasite	generalist	Solitary	large	below
Colletes gallicus	noparasite	generalist	Solitary	large	below
Colletes hederae	noparasite	generalist	Solitary	large	below
Colletes hylaeiformis	noparasite	specialist	Solitary	large	below
Colletes impunctatus	noparasite	generalist	Solitary	large	below
Colletes marginatus	noparasite	generalist	Solitary	large	below
Colletes nigricans	noparasite	generalist	Solitary	large	below
Colletes similis	noparasite	specialist	Solitary	large	below
Colletes succinctus	noparasite	generalist	Solitary	large	below
Dasypoda argentata	noparasite	specialist	Solitary	large	below
Dasypoda crassicornis	noparasite	generalist	Solitary	large	below
Dasypoda hirtipes	noparasite	specialist	Solitary	large	below
Dasypoda morawitzi	noparasite	generalist	Solitary	no_info	below
Dufourea alpina	noparasite	generalist	Solitary	no_info	below
Dufourea dentiventris	noparasite	specialist	Solitary	small	below
Dufourea halictula	noparasite	specialist	Solitary	no_info	below
Dufourea minuta	noparasite	specialist	Solitary	small	below
Dufourea paradoxa	noparasite	generalist	Solitary	no_info	below
Epeolus cruciger	parasite	no_info	Parasite	small	parasite
Epeolus fallax	parasite	no_info	Parasite	no_info	parasite
Epeolus schummeli	parasite	no_info	Parasite	no_info	parasite
Epeolus transitorius	parasite	no_info	Parasite	small	parasite
Epeolus variegatus	parasite	no_info	Parasite	small	parasite
Eucera alticincta	noparasite	specialist	Solitary	large	below
Eucera caspica	noparasite	no_info	Solitary	large	below
Eucera chrysopyga	noparasite	generalist	Solitary	large	below
Eucera clypeata	noparasite	specialist	Solitary	large	below
Eucera collaris	noparasite	generalist	Solitary	no_info	below
Eucera dentata	noparasite	specialist	Solitary	large	below
Eucera fulvescens	noparasite	no_info	Solitary	large	below
Eucera graja	noparasite	specialist	Solitary	no_info	below
Eucera hispana	noparasite	generalist	Solitary	no_info	below
Eucera interrupta	noparasite	specialist	Solitary	large	below
Eucera longicornis	noparasite	specialist	Solitary	large	below
Eucera malvae	noparasite	specialist	Solitary	no_info	below
Eucera nana	noparasite	specialist	Solitary	no_info	below
Eucera nigrescens	noparasite	specialist	Solitary	large	below
Eucera nigrifacies	noparasite	specialist	Solitary	large	below
Eucera nigrilabris	noparasite	specialist	Solitary	large	below
Eucera pannonica	noparasite	no_info	Solitary	no_info	below
Eucera proxima	noparasite	no_info	Solitary	no_info	below
Eucera strigata	noparasite	specialist	Solitary	no_info	below
Eucera taurica	noparasite	specialist	Solitary	no_info	below
Eucera vulpes	noparasite	specialist	Solitary	large	below
Habropoda tarsata	noparasite	generalist	Solitary	large	below
Halictus brunnescens	noparasite	generalist	no_info	large	below
Halictus cochlearitarsis	noparasite	no_info	no_info	no_info	below
Halictus confusus	noparasite	generalist	Social	small	below
Halictus crenicornis	noparasite	generalist	Social	large	below
Halictus eurygnathus	noparasite	generalist	no_info	large	below
Halictus fulvipes	noparasite	generalist	Social	large	below
Halictus gemmella	noparasite	no_info	no_info	no_info	below
Halictus gemmeus	noparasite	generalist	Social	small	below
Halictus gr. simplex	noparasite	generalist	Solitary	small	below
Halictus gruenwaldti	noparasite	no_info	no_info	no_info	below
Halictus maculatus	noparasite	generalist	Social	small	below
Halictus patellatus	noparasite	generalist	no_info	large	below
Halictus pollinosus	noparasite	generalist	Social	small	below
Halictus quadricinctus	noparasite	generalist	Solitary	large	below
Halictus rubicundus	noparasite	generalist	Social	large	below
Halictus scabiosae	noparasite	generalist	Social	large	below
Halictus seladonius	noparasite	no_info	Social	small	below
Halictus sexcinctus	noparasite	generalist	Social	large	below
Halictus smaragdulus	noparasite	generalist	Social	small	below
Halictus subauratus	noparasite	generalist	Social	small	below
Halictus submediterraneus	noparasite	generalist	Social	no_info	below
Halictus tectus	no_info	no_info	no_info	no_info	no_info
Halictus tetrazonius	noparasite	generalist	no_info	small	below
Halictus tumulorum	noparasite	generalist	Social	small	below
Heriades crenulata	noparasite	specialist	Solitary	small	above
Heriades rubicola	no_info	specialist	Solitary	small	no_info
Heriades truncorum	noparasite	specialist	Solitary	small	above
Hoplitis acuticornis	noparasite	generalist	Solitary	large	above
Hoplitis adunca	noparasite	specialist	Solitary	large	above
Hoplitis annulata	noparasite	specialist	Solitary	small	below
Hoplitis anthocopoides	noparasite	specialist	Solitary	large	above
Hoplitis benoisti	no_info	specialist	Solitary	small	no_info
Hoplitis bisulca	no_info	specialist	Solitary	large	no_info
Hoplitis brachypogon	no_info	generalist	Solitary	large	no_info
Hoplitis claviventris	noparasite	generalist	Solitary	small	above
Hoplitis cristatula	noparasite	specialist	Solitary	large	below
Hoplitis curtula	no_info	no_info	Solitary	no_info	no_info
Hoplitis jakovlevi	no_info	specialist	Solitary	no_info	no_info
Hoplitis leucomelana	noparasite	generalist	Solitary	small	below
Hoplitis loti	noparasite	generalist	Solitary	no_info	above
Hoplitis mitis	noparasite	specialist	Solitary	no_info	above
Hoplitis mocsaryi	noparasite	specialist	Solitary	no_info	below
Hoplitis papaveris	noparasite	generalist	Solitary	large	below
Hoplitis perezi	noparasite	specialist	Solitary	large	below
Hoplitis praestans	noparasite	specialist	Solitary	no_info	below
Hoplitis ravouxi	noparasite	specialist	Solitary	large	above
Hoplitis stecki	noparasite	specialist	Solitary	no_info	above
Hoplitis tridentata	noparasite	generalist	Solitary	small	below
Hoplitis tuberculata	noparasite	generalist	Solitary	large	above
Hoplitis villosa	noparasite	specialist	Solitary	no_info	above
Hylaeus annularis	noparasite	specialist	Solitary	small	above
Hylaeus brachycephalus	no_info	no_info	Solitary	no_info	no_info
Hylaeus brevicornis	noparasite	generalist	Solitary	small	above
Hylaeus clypearis	noparasite	generalist	Solitary	small	above
Hylaeus communis	noparasite	generalist	Solitary	small	above
Hylaeus confusus	noparasite	generalist	Solitary	small	above
Hylaeus cornutus	noparasite	generalist	Solitary	small	above
Hylaeus difformis	noparasite	generalist	Solitary	small	above
Hylaeus dilatatus	noparasite	generalist	Solitary	small	above
Hylaeus duckei	no_info	generalist	Solitary	no_info	above
Hylaeus gracilicornis	noparasite	generalist	Solitary	no_info	above
Hylaeus gredleri	noparasite	generalist	Solitary	small	above
Hylaeus hyalinatus	noparasite	generalist	Solitary	small	above
Hylaeus imparilis	no_info	generalist	Solitary	small	no_info
Hylaeus incongruus	noparasite	generalist	Solitary	small	above
Hylaeus kahri	no_info	generalist	Solitary	small	no_info
Hylaeus leptocephalus	noparasite	generalist	Solitary	small	above
Hylaeus meridionalis	no_info	generalist	Solitary	small	no_info
Hylaeus nigritus	noparasite	specialist	Solitary	small	above
Hylaeus pectoralis	noparasite	generalist	Solitary	small	above
Hylaeus pictipes	noparasite	generalist	Solitary	small	above
Hylaeus pictus	noparasite	generalist	Solitary	small	above
Hylaeus punctatus	noparasite	generalist	Solitary	small	above
Hylaeus punctulatissimus	noparasite	specialist	Solitary	small	above
Hylaeus purpurissatus	no_info	no_info	no_info	no_info	no_info
Hylaeus signatus	no_info	specialist	Solitary	small	above
Hylaeus sinuatus	noparasite	generalist	Solitary	no_info	above
Hylaeus styriacus	noparasite	generalist	Solitary	small	above
Hylaeus taeniolatus	noparasite	generalist	Solitary	small	above
Hylaeus tyrolensis	noparasite	generalist	Solitary	no_info	above
Hylaeus variegatus	noparasite	generalist	Solitary	small	below
Icteranthidium grohmanni	no_info	generalist	Solitary	large	no_info
Lasioglossum aeratum	noparasite	generalist	no_info	small	below
Lasioglossum albipes	noparasite	generalist	Social	small	below
Lasioglossum albocinctum	noparasite	generalist	no_info	large	below
Lasioglossum angusticeps	noparasite	generalist	no_info	small	below
Lasioglossum aureolum	noparasite	generalist	no_info	no_info	below
Lasioglossum bimaculatum	noparasite	generalist	no_info	small	below
Lasioglossum bluethgeni	noparasite	generalist	no_info	small	below
Lasioglossum brevicorne	noparasite	generalist	Solitary	small	below
Lasioglossum buccale	noparasite	no_info	no_info	no_info	below
Lasioglossum calceatum	noparasite	generalist	no_info	small	below
Lasioglossum callizonium	noparasite	no_info	no_info	no_info	below
Lasioglossum clypeare	noparasite	generalist	no_info	small	below
Lasioglossum corvinum	noparasite	generalist	no_info	no_info	below
Lasioglossum costulatum	noparasite	specialist	Solitary	small	below
Lasioglossum discum	noparasite	generalist	no_info	large	below
Lasioglossum euboeense	noparasite	no_info	Social	large	below
Lasioglossum fratellum	noparasite	generalist	no_info	small	below
Lasioglossum fulvicorne	noparasite	generalist	Solitary	small	below
Lasioglossum glabriusculum	noparasite	generalist	Social	small	below
Lasioglossum griseolum	noparasite	generalist	no_info	small	below
Lasioglossum ibericum	noparasite	no_info	no_info	no_info	below
Lasioglossum intermedium	noparasite	generalist	no_info	no_info	below
Lasioglossum interruptum	noparasite	generalist	Social	small	below
Lasioglossum laevigatum	noparasite	generalist	Solitary	small	below
Lasioglossum laticeps	noparasite	generalist	Social	small	below
Lasioglossum lativentre	noparasite	generalist	Solitary	small	below
Lasioglossum leucopus	noparasite	generalist	Social	small	below
Lasioglossum leucozonium	noparasite	generalist	Solitary	small	below
Lasioglossum limbellum	noparasite	generalist	Solitary	small	below
Lasioglossum lineare	noparasite	generalist	Social	small	below
Lasioglossum lucidulum	noparasite	generalist	Solitary	small	below
Lasioglossum majus	noparasite	generalist	Social	no_info	below
Lasioglossum malachurum	noparasite	generalist	Social	small	below
Lasioglossum marginatum	noparasite	generalist	Social	small	below
Lasioglossum mediterraneum	noparasite	generalist	Social	small	below
Lasioglossum mesosclerum	noparasite	generalist	no_info	small	below
Lasioglossum minutissimum	noparasite	generalist	Solitary	small	below
Lasioglossum minutulum	noparasite	generalist	Solitary	small	below
Lasioglossum morio	noparasite	generalist	Social	small	below
Lasioglossum nigripes	noparasite	generalist	Social	large	below
Lasioglossum nitidiusculum	noparasite	generalist	Solitary	small	below
Lasioglossum nitidulum	noparasite	generalist	Social	small	below
Lasioglossum pallens	noparasite	generalist	Solitary	small	below
Lasioglossum parvulum	noparasite	generalist	Solitary	small	below
Lasioglossum pauperatum	noparasite	generalist	no_info	small	below
Lasioglossum pauxillum	noparasite	generalist	Social	small	below
Lasioglossum politum	noparasite	generalist	Social	small	below
Lasioglossum prasinum	noparasite	generalist	Solitary	small	below
Lasioglossum punctatissimum	noparasite	generalist	no_info	small	below
Lasioglossum puncticolle	noparasite	generalist	Solitary	small	below
Lasioglossum pygmaeum	noparasite	generalist	no_info	small	below
Lasioglossum rufitarse	noparasite	generalist	Solitary	small	below
Lasioglossum sabulosum	noparasite	generalist	no_info	small	below
Lasioglossum semilucens	noparasite	generalist	no_info	small	below
Lasioglossum sexnotatum	noparasite	generalist	Solitary	large	below
Lasioglossum sexstrigatum	noparasite	generalist	no_info	small	below
Lasioglossum soror	noparasite	no_info	no_info	small	below
Lasioglossum strictifrons	noparasite	no_info	no_info	no_info	below
Lasioglossum subhirtum	noparasite	generalist	no_info	small	below
Lasioglossum tarsatum	noparasite	generalist	no_info	no_info	below
Lasioglossum transitorium	noparasite	generalist	no_info	small	below
Lasioglossum tricinctum	noparasite	generalist	no_info	small	below
Lasioglossum truncaticolle	noparasite	no_info	no_info	small	below
Lasioglossum villosulum	noparasite	generalist	Solitary	small	below
Lasioglossum xanthopus	noparasite	generalist	Solitary	large	below
Lasioglossum zonulum	noparasite	generalist	Solitary	small	below
Lithurgus chrysurus	noparasite	specialist	Solitary	large	above
Lithurgus cornutus	noparasite	specialist	Solitary	large	above
Macropis europaea	noparasite	specialist	Solitary	large	below
Macropis fulvipes	noparasite	specialist	Solitary	small	below
Megachile alpicola	noparasite	generalist	Solitary	large	no_info
Megachile analis	noparasite	generalist	Solitary	large	below
Megachile apicalis	noparasite	generalist	Solitary	large	above
Megachile centuncularis	noparasite	generalist	Solitary	large	above
Megachile circumcincta	noparasite	generalist	Solitary	large	below
Megachile concinna	no_info	no_info	Solitary	large	no_info
Megachile deceptoria	noparasite	generalist	Solitary	no_info	below
Megachile ericetorum	noparasite	specialist	Solitary	large	above
Megachile flabellipes	no_info	specialist	Solitary	large	no_info
Megachile genalis	noparasite	specialist	Solitary	large	above
Megachile giraudi	noparasite	specialist	Solitary	large	above
Megachile lagopoda	noparasite	generalist	Solitary	large	below
Megachile leachella	noparasite	generalist	Solitary	large	below
Megachile ligniseca	noparasite	generalist	Solitary	large	above
Megachile maritima	noparasite	generalist	Solitary	large	below
Megachile melanopyga	no_info	specialist	Solitary	large	no_info
Megachile nigriventris	noparasite	specialist	Solitary	large	above
Megachile octosignata	noparasite	generalist	Solitary	no_info	above
Megachile opacifrons	no_info	no_info	Solitary	large	no_info
Megachile parietina	noparasite	generalist	Solitary	large	above
Megachile pilicrus	noparasite	specialist	Solitary	large	above
Megachile pilidens	noparasite	generalist	Solitary	large	above
Megachile pyrenaea	noparasite	generalist	Solitary	large	below
Megachile pyrenaica	noparasite	specialist	Solitary	large	above
Megachile rotundata	noparasite	generalist	Solitary	large	above
Megachile sculpturalis	noparasite	generalist	Solitary	no_info	above
Megachile versicolor	noparasite	generalist	Solitary	large	above
Megachile willughbiella	noparasite	generalist	Solitary	large	above
Melecta albifrons	parasite	no_info	Parasite	large	parasite
Melecta italica	parasite	no_info	Parasite	large	parasite
Melecta luctuosa	parasite	no_info	Parasite	large	parasite
Melitta haemorrhoidalis	noparasite	specialist	Solitary	large	below
Melitta leporina	noparasite	specialist	Solitary	large	below
Melitta nigricans	noparasite	specialist	Solitary	large	below
Melitta tricincta	noparasite	specialist	Solitary	large	below
Melitturga clavicornis	noparasite	specialist	Solitary	large	below
Nomada agrestis	parasite	no_info	Parasite	large	parasite
Nomada alboguttata	parasite	no_info	Parasite	small	parasite
Nomada argentata	parasite	no_info	Parasite	small	parasite
Nomada atroscutellaris	parasite	no_info	Parasite	small	parasite
Nomada beaumonti	parasite	no_info	Parasite	no_info	parasite
Nomada bifasciata	parasite	no_info	Parasite	small	parasite
Nomada bispinosa	parasite	no_info	Parasite	small	parasite
Nomada bluethgeni	parasite	no_info	Parasite	no_info	parasite
Nomada conjungens	parasite	no_info	Parasite	small	parasite
Nomada discedens	parasite	no_info	Parasite	no_info	parasite
Nomada discrepans	parasite	no_info	Parasite	small	parasite
Nomada distinguenda	parasite	no_info	Parasite	small	parasite
Nomada errans	parasite	no_info	Parasite	no_info	parasite
Nomada fabriciana	parasite	no_info	Parasite	small	parasite
Nomada facilis	parasite	no_info	Parasite	small	parasite
Nomada femoralis	parasite	no_info	Parasite	small	parasite
Nomada ferruginata	parasite	no_info	Parasite	small	parasite
Nomada flava	parasite	no_info	Parasite	small	parasite
Nomada flavoguttata	parasite	no_info	Parasite	small	parasite
Nomada flavopicta	parasite	no_info	Parasite	small	parasite
Nomada fucata	parasite	no_info	Parasite	small	parasite
Nomada fulvicornis	parasite	no_info	Parasite	large	parasite
Nomada furva	parasite	no_info	Parasite	small	parasite
Nomada goodeniana	parasite	no_info	Parasite	large	parasite
Nomada guttulata	parasite	no_info	Parasite	small	parasite
Nomada hirtipes	parasite	no_info	Parasite	small	parasite
Nomada integra	parasite	no_info	Parasite	small	parasite
Nomada kohli	parasite	no_info	Parasite	no_info	parasite
Nomada lathburiana	parasite	no_info	Parasite	large	parasite
Nomada leucophthalma	parasite	no_info	Parasite	small	parasite
Nomada linsenmaieri	parasite	no_info	Parasite	no_info	parasite
Nomada marshamella	parasite	no_info	Parasite	large	parasite
Nomada melathoracica	parasite	no_info	Parasite	large	parasite
Nomada mutica	parasite	no_info	Parasite	small	parasite
Nomada nobilis	parasite	no_info	Parasite	small	parasite
Nomada panurgina	parasite	no_info	Parasite	no_info	parasite
Nomada panzeri	parasite	no_info	Parasite	small	parasite
Nomada rubiginosa	parasite	no_info	Parasite	no_info	parasite
Nomada ruficornis	parasite	no_info	Parasite	small	parasite
Nomada rufipes	parasite	no_info	Parasite	small	parasite
Nomada sexfasciata	parasite	no_info	Parasite	large	parasite
Nomada sheppardana	parasite	no_info	Parasite	small	parasite
Nomada signata	parasite	no_info	Parasite	small	parasite
Nomada stigma	parasite	no_info	Parasite	small	parasite
Nomada striata	parasite	no_info	Parasite	small	parasite
Nomada succincta	parasite	no_info	Parasite	large	parasite
Nomada tridentirostris	parasite	no_info	Parasite	small	parasite
Nomada villosa	parasite	no_info	Parasite	no_info	parasite
Nomada zonata	parasite	no_info	Parasite	small	parasite
Nomioides minutissimus	noparasite	generalist	Solitary	small	below
Osmia alticola	noparasite	specialist	Solitary	no_info	below
Osmia aurulenta	noparasite	generalist	Solitary	large	above
Osmia bicolor	noparasite	generalist	Solitary	large	above
Osmia bicornis	noparasite	generalist	Solitary	large	above
Osmia bidentata	noparasite	specialist	Solitary	small	above
Osmia brevicornis	noparasite	specialist	Solitary	large	above
Osmia caerulescens	noparasite	generalist	Solitary	large	above
Osmia cornuta	noparasite	generalist	Solitary	large	above
Osmia dimidiata	no_info	specialist	Solitary	large	no_info
Osmia dives	noparasite	specialist	Solitary	large	above
Osmia emarginata	noparasite	generalist	Solitary	large	above
Osmia gallarum	noparasite	specialist	Solitary	small	above
Osmia latreillei	noparasite	specialist	Solitary	large	above
Osmia leaiana	noparasite	specialist	Solitary	large	above
Osmia ligurica	noparasite	specialist	Solitary	large	above
Osmia melanogaster	noparasite	specialist	Solitary	no_info	above
Osmia nasoproducta	no_info	generalist	Solitary	large	no_info
Osmia nasuta	no_info	specialist	Solitary	no_info	no_info
Osmia niveata	noparasite	specialist	Solitary	large	above
Osmia parietina	noparasite	generalist	Solitary	large	above
Osmia rufohirta	noparasite	generalist	Solitary	small	above
Osmia scutellaris	noparasite	specialist	Solitary	small	above
Osmia signata	noparasite	specialist	Solitary	large	above
Osmia spinulosa	noparasite	specialist	Solitary	large	above
Osmia submicans	noparasite	generalist	Solitary	large	above
Osmia tricornis	no_info	generalist	Solitary	no_info	no_info
Osmia versicolor	noparasite	generalist	Solitary	small	above
Osmia viridana	noparasite	generalist	Solitary	small	above
Panurginus montanus	noparasite	generalist	Solitary	small	below
Panurgus banksianus	noparasite	specialist	Solitary	large	below
Panurgus calcaratus	noparasite	specialist	Solitary	small	below
Panurgus canescens	noparasite	specialist	Solitary	small	below
Panurgus dentipes	noparasite	specialist	Solitary	small	below
Protosmia minutula	no_info	generalist	Solitary	no_info	no_info
Pseudapis bispinosa	no_info	generalist	Solitary	large	no_info
Pseudapis diversipes	noparasite	generalist	Solitary	small	below
Pseudoanthidium melanurum	no_info	specialist	Solitary	large	no_info
Pseudoanthidium nanum	noparasite	specialist	Solitary	no_info	above
Pseudoanthidium scapulare	noparasite	specialist	Solitary	large	above
Rhodanthidium infuscatum	no_info	generalist	Solitary	large	no_info
Rhodanthidium septemdentatum	noparasite	generalist	Solitary	large	above
Rhodanthidium sticticum	noparasite	generalist	Solitary	large	above
Sphecodes albilabris	parasite	no_info	Parasite	large	parasite
Sphecodes crassus	parasite	no_info	Parasite	small	parasite
Sphecodes ephippius	parasite	no_info	Parasite	small	parasite
Sphecodes ferruginatus	parasite	no_info	Parasite	small	parasite
Sphecodes geoffrellus	parasite	no_info	Parasite	small	parasite
Sphecodes gibbus	parasite	no_info	Parasite	small	parasite
Sphecodes hyalinatus	parasite	no_info	Parasite	small	parasite
Sphecodes longulus	parasite	no_info	Parasite	small	parasite
Sphecodes majalis	parasite	no_info	Parasite	small	parasite
Sphecodes marginatus	parasite	no_info	Parasite	small	parasite
Sphecodes miniatus	parasite	no_info	Parasite	small	parasite
Sphecodes monilicornis	parasite	no_info	Parasite	small	parasite
Sphecodes niger	parasite	no_info	Parasite	small	parasite
Sphecodes pellucidus	parasite	no_info	Parasite	small	parasite
Sphecodes pseudofasciatus	parasite	no_info	Parasite	no_info	parasite
Sphecodes puncticeps	parasite	no_info	Parasite	small	parasite
Sphecodes reticulatus	parasite	no_info	Parasite	small	parasite
Sphecodes ruficrus	parasite	no_info	Parasite	small	parasite
Sphecodes rufiventris	parasite	no_info	Parasite	small	parasite
Sphecodes scabricollis	parasite	no_info	Parasite	small	parasite
Sphecodes spinulosus	parasite	no_info	Parasite	small	parasite
Stelis breviuscula	parasite	no_info	Parasite	small	parasite
Stelis minuta	parasite	no_info	Parasite	small	parasite
Stelis odontopyga	parasite	no_info	Parasite	no_info	parasite
Stelis ornatula	parasite	no_info	Parasite	small	parasite
Stelis phaeoptera	parasite	no_info	Parasite	large	parasite
Stelis punctulatissima	parasite	no_info	Parasite	large	parasite
Stelis signata	parasite	no_info	Parasite	small	parasite
Systropha curvicornis	noparasite	specialist	Solitary	small	below
Systropha planidens	noparasite	specialist	Solitary	large	below
Thyreus hirtus	parasite	no_info	Parasite	no_info	parasite
Thyreus ramosus	parasite	no_info	Parasite	large	parasite
Thyreus truncatus	parasite	no_info	Parasite	no_info	parasite
Trachusa byssina	noparasite	generalist	Solitary	large	below
Xylocopa iris	noparasite	generalist	Solitary	large	above
Xylocopa valga	noparasite	generalist	Solitary	large	above
Xylocopa violacea	noparasite	generalist	Solitary	large	above
